# Supplementary material for: Hedgehog Signalling Contributes to Trauma-Induced Tendon Heterotopic Ossification and Regulates Osteogenesis through Antioxidant Pathway in Tendon-Derived Stem Cells
Source: Antioxidants (Basel). 2022 Nov 16;11(11):2265. doi: 10.3390/antiox11112265 (PMC9686894; doi:10.3390/antiox11112265)
Supplement: Supplementary file 1 [file antioxidants-11-02265-s001.zip]

Archive with 1 entries (1 files):
- antioxidants-1908281-supplementary.pdf
